# Supplementary material for: LP.8.1-directed COVID-19 mRNA vaccines durably boost neutralizing antibodies and mitigate ancestral immune imprinting
Source: PLoS Pathog. 2026 May 11;22(5):e1014218. doi: 10.1371/journal.ppat.1014218 (PMC13178986; doi:10.1371/journal.ppat.1014218)
Supplement: S1 Data — “Fig1-2_data.xlsx” contains data presented in Figs 1 and 2. “Fig3_data.xlsx” contains data presented in Fig 3. Each file contains a table of contents describing the component data tables. (ZIP) [file ppat.1014218.s008.zip]

Archive with 6 entries (5 files):
- S1_Data/
- __MACOSX/._S1_Data
- S1_Data/Fig3_data.xlsx
- __MACOSX/S1_Data/._Fig3_data.xlsx
- S1_Data/Fig1-2_data.xlsx
- __MACOSX/S1_Data/._Fig1-2_data.xlsx
