# Supplementary material for: LP.8.1-directed COVID-19 mRNA vaccines durably boost neutralizing antibodies and mitigate ancestral immune imprinting
Source: PLoS Pathog. 2026 May 11;22(5):e1014218. doi: 10.1371/journal.ppat.1014218 (PMC13178986; doi:10.1371/journal.ppat.1014218)
Supplement: S1 Data — “Fig1-2_data.xlsx” contains data presented in Figs 1 and 2. “Fig3_data.xlsx” contains data presented in Fig 3. Each file contains a table of contents describing the component data tables. (ZIP) [file ppat.1014218.s008.zip › S1_Data/Fig3_data.xlsx]

## Sheet: V8P6
Application: Tecan i-control				Tecan i-control , 2.0.10.0
Device: infinite 200Pro				Serial number: 2104004344				Serial number of connected stacker:
Firmware: V_5.31_04/18_InfiniteRX (Mar 28 2018/16.41.26)				MAI, V_5.31_04/18_InfiniteRX (Mar 28 2018/16.41.26)
Date:	2026-02-17
Time:	12:15:38 PM
System				ERICW-PC
User				ERICW-PC\adarc
Plate				Costar 96 Flat Bottom Black Polystyrene Cat. No.: 3991/3650/3916/3915/3925 [COS96fb.pdfx]
Plate-ID (Stacker)
Label: Label1
Mode				Luminescence
Attenuation				NONE
Integration Time				140	ms
Settle Time				0	ms
Start Time:	2/17/2026 12:15:42 PM
	Temperature: 22.4 °C
<>	1	2	3	4	5	6	7	8	9	10	11	12
A	29083	20360	23950	22230	23369	21657	19715	28854	24745	17860	28660	33754
B	45369	31242	32505	27843	29793	23677	22201	21922	19006	25713	28961	39275
C	67430	50540	44391	51288	57075	49828	37552	41114	36690	40856	55721	85930
D	84903	76053	67899	69356	67026	61332	63242	58674	62845	80481	74277	101333
E	107031	80885	75902	73931	67387	64092	74811	78090	65166	88309	76443	91326
F	114141	86819	76226	79137	78964	73202	79317	87695	83696	92773	87738	93924
G	107872	84679	75216	82121	92382	77100	80741	107205	85981	89951	95140	129911
H	91840	80921	81796	93982	73050	92238	86950	92158	87839	86776	94120	123962
End Time:	2/17/2026 12:16:17 PM

## Sheet: V8P5
Application: Tecan i-control				Tecan i-control , 2.0.10.0
Device: infinite 200Pro				Serial number: 2104004344				Serial number of connected stacker:
Firmware: V_5.31_04/18_InfiniteRX (Mar 28 2018/16.41.26)				MAI, V_5.31_04/18_InfiniteRX (Mar 28 2018/16.41.26)
Date:	2026-02-17
Time:	12:14:41 PM
System				ERICW-PC
User				ERICW-PC\adarc
Plate				Costar 96 Flat Bottom Black Polystyrene Cat. No.: 3991/3650/3916/3915/3925 [COS96fb.pdfx]
Plate-ID (Stacker)
Label: Label1
Mode				Luminescence
Attenuation				NONE
Integration Time				140	ms
Settle Time				0	ms
Start Time:	2/17/2026 12:14:45 PM
	Temperature: 22.4 °C
<>	1	2	3	4	5	6	7	8	9	10	11	12
A	13672	9244	5004	9129	13322	8278	3767	7656	5983	13737	7828	15369
B	30575	26021	23978	23362	27477	28617	18512	19020	17287	19221	19722	37681
C	50187	39038	41854	54678	48907	59236	40468	40410	46483	47864	55973	86711
D	79187	67459	72292	66010	63753	65520	58991	49461	65231	69089	70878	110781
E	100224	90103	67870	69132	67257	67200	72278	72978	60770	62528	80206	98957
F	90914	75548	87789	86776	67676	81319	84202	87796	77678	85287	91507	142530
G	89098	98891	77627	72798	72516	67575	70323	68750	82670	87680	89430	113763
H	109605	94185	80705	74977	76674	76732	80322	84708	93830	99971	88512	102108
End Time:	2/17/2026 12:15:20 PM

## Sheet: V8P4
Application: Tecan i-control				Tecan i-control , 2.0.10.0
Device: infinite 200Pro				Serial number: 2104004344				Serial number of connected stacker:
Firmware: V_5.31_04/18_InfiniteRX (Mar 28 2018/16.41.26)				MAI, V_5.31_04/18_InfiniteRX (Mar 28 2018/16.41.26)
Date:	2026-02-17
Time:	12:13:41 PM
System				ERICW-PC
User				ERICW-PC\adarc
Plate				Costar 96 Flat Bottom Black Polystyrene Cat. No.: 3991/3650/3916/3915/3925 [COS96fb.pdfx]
Plate-ID (Stacker)
Label: Label1
Mode				Luminescence
Attenuation				NONE
Integration Time				140	ms
Settle Time				0	ms
Start Time:	2/17/2026 12:13:46 PM
	Temperature: 22.4 °C
<>	1	2	3	4	5	6	7	8	9	10	11	12
A	35738	28677	28196	44674	42971	44990	31417	26468	29566	22727	33175	42223
B	81220	62459	55853	81726	70275	85412	50628	42159	46105	60484	60139	79363
C	167245	95396	95497	100314	117077	117839	100966	89469	65234	87552	96185	107686
D	134309	124350	97467	90265	95859	79334	88167	77283	80924	96808	105481	123492
E	137243	110326	115377	92313	115733	97996	96750	111726	94549	104887	101951	111277
F	138168	113323	119306	115995	101777	125026	127105	101625	117599	106540	93731	141811
G	127782	151619	126836	110181	131419	134287	114078	124917	117701	124640	96258	108266
H	112873	112938	107120	119851	100277	105133	109883	107932	100582	118471	110246	141089
End Time:	2/17/2026 12:14:21 PM

## Sheet: V8P3
Application: Tecan i-control				Tecan i-control , 2.0.10.0
Device: infinite 200Pro				Serial number: 2104004344				Serial number of connected stacker:
Firmware: V_5.31_04/18_InfiniteRX (Mar 28 2018/16.41.26)				MAI, V_5.31_04/18_InfiniteRX (Mar 28 2018/16.41.26)
Date:	2026-02-17
Time:	12:12:42 PM
System				ERICW-PC
User				ERICW-PC\adarc
Plate				Costar 96 Flat Bottom Black Polystyrene Cat. No.: 3991/3650/3916/3915/3925 [COS96fb.pdfx]
Plate-ID (Stacker)
Label: Label1
Mode				Luminescence
Attenuation				NONE
Integration Time				140	ms
Settle Time				0	ms
Start Time:	2/17/2026 12:12:47 PM
	Temperature: 22.4 °C
<>	1	2	3	4	5	6	7	8	9	10	11	12
A	44880	36970	35627	35398	38866	41495	140475	139477	119769	111833	124813	139375
B	75353	62730	51281	52835	50871	58731	103565	122981	128434	116232	128849	138777
C	146882	127627	117997	125358	120626	113611	122959	118556	131497	137962	108865	142260
D	160087	142515	148450	132123	106617	123657	135529	114809	122697	134415	154098	191668
E	146474	162988	122218	140081	158575	134612	133709	143295	145555	151376	142202	134845
F	175607	151529	131912	137139	167938	159524	147757	165817	153259	159794	135923	170074
G	181519	154660	154879	150486	147816	157428	146394	140963	161650	143251	142603	161497
H	166153	178786	147291	149151	164574	145125	158611	137903	121927	126223	139848	162447
End Time:	2/17/2026 12:13:22 PM

## Sheet: V8P2
Application: Tecan i-control				Tecan i-control , 2.0.10.0
Device: infinite 200Pro				Serial number: 2104004344				Serial number of connected stacker:
Firmware: V_5.31_04/18_InfiniteRX (Mar 28 2018/16.41.26)				MAI, V_5.31_04/18_InfiniteRX (Mar 28 2018/16.41.26)
Date:	2026-02-17
Time:	12:11:41 PM
System				ERICW-PC
User				ERICW-PC\adarc
Plate				Costar 96 Flat Bottom Black Polystyrene Cat. No.: 3991/3650/3916/3915/3925 [COS96fb.pdfx]
Plate-ID (Stacker)
Label: Label1
Mode				Luminescence
Attenuation				NONE
Integration Time				140	ms
Settle Time				0	ms
Start Time:	2/17/2026 12:11:45 PM
	Temperature: 22.4 °C
<>	1	2	3	4	5	6	7	8	9	10	11	12
A	71256	60066	51139	49039	38761	45055	44573	50369	46860	34194	31747	31367
B	80389	78814	62812	64873	74446	70873	52305	67029	56494	71696	56379	71054
C	121406	115138	96446	110718	144063	130408	102582	110000	112060	122445	118856	112859
D	175295	156751	137105	180576	189506	181397	179308	167355	176869	149634	133035	179894
E	194651	164284	174416	181169	173531	182503	165527	158745	188141	171174	130044	170398
F	237943	237677	229070	186851	198631	217608	227366	205649	207628	175324	176042	214206
G	191326	185538	170750	178217	172374	191568	154838	177411	211880	173216	190628	200093
H	194247	173860	181448	179828	178708	211269	201864	211807	205855	182657	196383	247566
End Time:	2/17/2026 12:12:20 PM

## Sheet: V8P1
Application: Tecan i-control				Tecan i-control , 2.0.10.0
Device: infinite 200Pro				Serial number: 2104004344				Serial number of connected stacker:
Firmware: V_5.31_04/18_InfiniteRX (Mar 28 2018/16.41.26)				MAI, V_5.31_04/18_InfiniteRX (Mar 28 2018/16.41.26)
Date:	2026-02-17
Time:	12:10:28 PM
System				ERICW-PC
User				ERICW-PC\adarc
Plate				Costar 96 Flat Bottom Black Polystyrene Cat. No.: 3991/3650/3916/3915/3925 [COS96fb.pdfx]
Plate-ID (Stacker)
Label: Label1
Mode				Luminescence
Attenuation				NONE
Integration Time				140	ms
Settle Time				0	ms
Start Time:	2/17/2026 12:10:33 PM
	Temperature: 22.4 °C
<>	1	2	3	4	5	6	7	8	9	10	11	12
A	77668	54092	50933	48638	44619	48444	51681	54272	56561	29289	32826	44116
B	64263	54143	59867	59313	65950	71042	59802	57332	68748	74195	62223	90318
C	62238	62612	82827	91049	72759	79019	108413	83231	98317	143322	140604	117653
D	126279	120101	123451	149863	146880	142163	135148	157367	170730	191123	163227	156330
E	185181	194939	166107	219828	214488	194572	195953	202101	177685	176176	199133	204181
F	209491	208859	224559	177970	234024	187007	217095	226956	221854	192223	209911	261821
G	222613	240686	214106	223535	202844	211125	232393	204093	206358	188621	153745	236616
H	211743	189772	145399	214400	234061	221397	208881	209042	185115	174346	160771	190939
End Time:	2/17/2026 12:11:08 PM

## Sheet: V7P6
Application: Tecan i-control				Tecan i-control , 2.0.10.0
Device: infinite 200Pro				Serial number: 2104004344				Serial number of connected stacker:
Firmware: V_5.31_04/18_InfiniteRX (Mar 28 2018/16.41.26)				MAI, V_5.31_04/18_InfiniteRX (Mar 28 2018/16.41.26)
Date:	2026-02-17
Time:	12:06:40 PM
System				ERICW-PC
User				ERICW-PC\adarc
Plate				Costar 96 Flat Bottom Black Polystyrene Cat. No.: 3991/3650/3916/3915/3925 [COS96fb.pdfx]
Plate-ID (Stacker)
Label: Label1
Mode				Luminescence
Attenuation				NONE
Integration Time				140	ms
Settle Time				0	ms
Start Time:	2/17/2026 12:06:45 PM
	Temperature: 22.4 °C
<>	1	2	3	4	5	6	7	8	9	10	11	12
A	0	14	7	142	328	0	14	7	14	778	21	7
B	900	1300	1614	3293	6352	4022	128	335	171	3550	6016	3822
C	15545	16633	17851	13784	21145	19827	10808	14013	11809	21260	25517	27467
D	29863	29124	28486	29827	29002	37880	36544	29038	25030	26514	35726	34584
E	38971	27388	33874	38504	37463	35582	33838	34268	27582	26169	46344	49408
F	38095	34678	32582	35237	37657	48955	54754	47437	36006	31498	39503	46625
G	43562	39381	37951	28729	31584	36623	37987	29576	32689	32496	39927	45985
H	38440	33500	29518	24076	25352	30451	38375	32108	26535	31470	38059	36530
End Time:	2/17/2026 12:07:20 PM

## Sheet: V7P5
Application: Tecan i-control				Tecan i-control , 2.0.10.0
Device: infinite 200Pro				Serial number: 2104004344				Serial number of connected stacker:
Firmware: V_5.31_04/18_InfiniteRX (Mar 28 2018/16.41.26)				MAI, V_5.31_04/18_InfiniteRX (Mar 28 2018/16.41.26)
Date:	2026-02-17
Time:	12:05:38 PM
System				ERICW-PC
User				ERICW-PC\adarc
Plate				Costar 96 Flat Bottom Black Polystyrene Cat. No.: 3991/3650/3916/3915/3925 [COS96fb.pdfx]
Plate-ID (Stacker)
Label: Label1
Mode				Luminescence
Attenuation				NONE
Integration Time				140	ms
Settle Time				0	ms
Start Time:	2/17/2026 12:05:42 PM
	Temperature: 22.4 °C
<>	1	2	3	4	5	6	7	8	9	10	11	12
A	-2	-2	4	33	876	154	11	4	-2	4	-2	-2
B	383	1147	561	4270	6479	4792	4	4	4	11	4	-2
C	19431	17569	15206	30628	20907	29365	11	11	4	4	19	-2
D	30040	30865	27766	28225	35034	29702	1783	654	1497	2783	3841	1783
E	36434	38911	22168	29925	32608	33957	6557	11285	9053	14534	12973	15851
F	40980	39292	31905	33620	27300	32163	25407	25156	20527	27917	29401	40571
G	41375	34510	28591	29975	38689	41067	25974	29631	27587	28275	39048	35257
H	35249	31317	29437	28060	32579	32630	32041	26554	34883	34151	35034	41591
End Time:	2/17/2026 12:06:17 PM

## Sheet: V7P4
Application: Tecan i-control				Tecan i-control , 2.0.10.0
Device: infinite 200Pro				Serial number: 2104004344				Serial number of connected stacker:
Firmware: V_5.31_04/18_InfiniteRX (Mar 28 2018/16.41.26)				MAI, V_5.31_04/18_InfiniteRX (Mar 28 2018/16.41.26)
Date:	2026-02-17
Time:	12:04:34 PM
System				ERICW-PC
User				ERICW-PC\adarc
Plate				Costar 96 Flat Bottom Black Polystyrene Cat. No.: 3991/3650/3916/3915/3925 [COS96fb.pdfx]
Plate-ID (Stacker)
Label: Label1
Mode				Luminescence
Attenuation				NONE
Integration Time				140	ms
Settle Time				0	ms
Start Time:	2/17/2026 12:04:39 PM
	Temperature: 22.4 °C
<>	1	2	3	4	5	6	7	8	9	10	11	12
A	2	2	-4	-4	-4	9	16	2	9	23	831	1395
B	-4	38	2	2581	1731	1416	2624	1659	1566	5697	10681	18956
C	3624	2467	652	19300	23785	21843	18426	21162	17889	33338	33424	41050
D	21872	22961	19479	40719	28187	36489	32477	34472	34292	37954	44665	51425
E	44902	41193	38399	43795	42738	41272	48116	44125	44672	49813	44600	68447
F	58278	62413	47332	53382	51382	58631	51015	40748	45175	49231	46944	56031
G	73057	53375	57284	59056	54606	55520	46764	43407	46613	47087	48914	51130
H	55570	53979	48116	39627	45757	46203	47691	49964	47087	33079	45542	65750
End Time:	2/17/2026 12:05:14 PM

## Sheet: V7P3
Application: Tecan i-control				Tecan i-control , 2.0.10.0
Device: infinite 200Pro				Serial number: 2104004344				Serial number of connected stacker:
Firmware: V_5.31_04/18_InfiniteRX (Mar 28 2018/16.41.26)				MAI, V_5.31_04/18_InfiniteRX (Mar 28 2018/16.41.26)
Date:	2026-02-17
Time:	12:03:29 PM
System				ERICW-PC
User				ERICW-PC\adarc
Plate				Costar 96 Flat Bottom Black Polystyrene Cat. No.: 3991/3650/3916/3915/3925 [COS96fb.pdfx]
Plate-ID (Stacker)
Label: Label1
Mode				Luminescence
Attenuation				NONE
Integration Time				140	ms
Settle Time				0	ms
Start Time:	2/17/2026 12:03:34 PM
	Temperature: 22.4 °C
<>	1	2	3	4	5	6	7	8	9	10	11	12
A	7	7	7	7	7	0	66433	72427	58808	46517	60263	70450
B	7	7	0	157	71	14	67774	67399	54215	59435	67962	56079
C	1028	942	1607	4530	6438	8061	60343	72911	59399	62684	57174	76896
D	13827	13147	11859	31563	31663	42434	63520	64775	62115	74289	66887	75509
E	45740	44820	31986	48113	44597	61762	64155	57044	65943	65539	66649	65315
F	86434	60631	57634	59334	58938	65979	88734	81331	82949	63340	65762	69015
G	78557	79785	74990	59017	68156	71446	67565	79879	72593	66555	174375	71828
H	72507	75502	63102	65157	65748	64342	66281	62483	55604	59392	42542	70811
End Time:	2/17/2026 12:04:09 PM

[truncated: 39 more sheets: V7P2, V7P1, V6P6, V6P5, V6P4, V6P3, V6P2, V6P1, V5P6, V5P5, V5P4, V5P3, V5P2, V5P1, V4P6, V4P5, V4P4, V4P3, V4P2, V4P1 …]
