# Supplementary material for: LP.8.1-directed COVID-19 mRNA vaccines durably boost neutralizing antibodies and mitigate ancestral immune imprinting
Source: PLoS Pathog. 2026 May 11;22(5):e1014218. doi: 10.1371/journal.ppat.1014218 (PMC13178986; doi:10.1371/journal.ppat.1014218)
Supplement: S1 Data — “Fig1-2_data.xlsx” contains data presented in Figs 1 and 2. “Fig3_data.xlsx” contains data presented in Fig 3. Each file contains a table of contents describing the component data tables. (ZIP) [file ppat.1014218.s008.zip › S1_Data/Fig1-2_data.xlsx]

## Sheet: V11P19
Application: Tecan i-control				Tecan i-control , 2.0.10.0
Device: infinite 200Pro				Serial number: 2104004344				Serial number of connected stacker:
Firmware: V_5.31_04/18_InfiniteRX (Mar 28 2018/16.41.26)				MAI, V_5.31_04/18_InfiniteRX (Mar 28 2018/16.41.26)
Date:	2025-11-25
Time:	2:08:31 PM
System				ERICW-PC
User				ERICW-PC\adarc
Plate				Costar 96 Flat Bottom Black Polystyrene Cat. No.: 3991/3650/3916/3915/3925 [COS96fb.pdfx]
Plate-ID (Stacker)
Label: Label1
Mode				Luminescence
Attenuation				NONE
Integration Time				140	ms
Settle Time				0	ms
Start Time:	11/25/2025 2:08:36 PM
	Temperature: 25.8 °C
<>	1	2	3	4	5	6	7	8	9	10	11	12
A	72689	43076	31687	28466	18942	23928	149493	155244	166439	149705	155179	165386
B	188953	173850	160014	39556	37896	38780	176178	200208	199921	192108	182354	185888
C	200105	224451	197527	39520	33876	29930	156756	204706	184443	183827	196631	186548
D	200950	216354	199003	100913	106740	108619	198702	203508	199032	179401	216906	207765
E	170659	173360	180229	199245	150026	145081	214358	191565	229776	204022	217746	218777
F	160883	204809	215831	209067	174553	179826	187398	190193	190457	180346	199569	209001
G	190597	189188	180493	258089	189019	164735	198827	225587	185426	179804	184722	187574
H	171171	155084	148158	164369	170198	138530	148589	194912	152084	165057	166695	227659	166876
End Time:	11/25/2025 2:09:11 PM

## Sheet: V11P18
Application: Tecan i-control				Tecan i-control , 2.0.10.0
Device: infinite 200Pro				Serial number: 2104004344				Serial number of connected stacker:
Firmware: V_5.31_04/18_InfiniteRX (Mar 28 2018/16.41.26)				MAI, V_5.31_04/18_InfiniteRX (Mar 28 2018/16.41.26)
Date:	2025-11-25
Time:	2:07:22 PM
System				ERICW-PC
User				ERICW-PC\adarc
Plate				Costar 96 Flat Bottom Black Polystyrene Cat. No.: 3991/3650/3916/3915/3925 [COS96fb.pdfx]
Plate-ID (Stacker)
Label: Label1
Mode				Luminescence
Attenuation				NONE
Integration Time				140	ms
Settle Time				0	ms
Start Time:	11/25/2025 2:07:26 PM
	Temperature: 25.8 °C
<>	1	2	3	4	5	6	7	8	9	10	11	12
A	23393	14219	14899	14211	15614	10684	66387	77825	72396	15414	16831	26576
B	87017	57632	92146	27917	26956	21852	133195	179455	149758	21709	27329	31431
C	162829	129287	162449	87863	88377	69092	153429	172455	166821	28440	27329	30879
D	193102	167831	175266	140492	144799	129447	183786	184607	212447	69027	69943	64657
E	162523	171467	163144	164189	176269	157627	183537	211446	224778	159344	177931	166755
F	220422	203584	198763	220857	194328	207039	221152	225206	282205	200328	203040	219980
G	183698	170354	179623	191171	183713	204672	197265	238962	213926	201371	232878	205922
H	206635	199880	167289	169711	176042	181866	169776	196707	186081	191296	229985	202996	189855
End Time:	11/25/2025 2:08:01 PM

## Sheet: V11P17
Application: Tecan i-control				Tecan i-control , 2.0.10.0
Device: infinite 200Pro				Serial number: 2104004344				Serial number of connected stacker:
Firmware: V_5.31_04/18_InfiniteRX (Mar 28 2018/16.41.26)				MAI, V_5.31_04/18_InfiniteRX (Mar 28 2018/16.41.26)
Date:	2025-11-25
Time:	2:06:03 PM
System				ERICW-PC
User				ERICW-PC\adarc
Plate				Costar 96 Flat Bottom Black Polystyrene Cat. No.: 3991/3650/3916/3915/3925 [COS96fb.pdfx]
Plate-ID (Stacker)
Label: Label1
Mode				Luminescence
Attenuation				NONE
Integration Time				140	ms
Settle Time				0	ms
Start Time:	11/25/2025 2:06:08 PM
	Temperature: 25.8 °C
<>	1	2	3	4	5	6	7	8	9	10	11	12
A	10991	15357	9976	4370	8202	6000	87277	87943	87429	30535	30872	42195
B	56228	54493	48442	16223	22934	27171	129738	122242	133785	113142	129404	108933
C	129215	148737	151904	24095	20878	19918	158365	170376	166529	143494	182195	127833
D	143553	201364	177587	38998	25414	35149	129004	186389	221623	193395	169074	147942
E	137330	148788	151298	55126	65673	85925	167472	225161	194335	182628	170742	141913
F	224616	196971	207672	148241	140696	137877	157123	192287	177206	180876	178004	161806
G	196002	223488	198697	160155	151342	194313	186000	213389	196170	191891	171562	149386
H	155137	138132	112321	111160	103364	154874	138729	174109	162340	165798	154655	165293	144659
End Time:	11/25/2025 2:06:43 PM

## Sheet: V11P16
Application: Tecan i-control				Tecan i-control , 2.0.10.0
Device: infinite 200Pro				Serial number: 2104004344				Serial number of connected stacker:
Firmware: V_5.31_04/18_InfiniteRX (Mar 28 2018/16.41.26)				MAI, V_5.31_04/18_InfiniteRX (Mar 28 2018/16.41.26)
Date:	2025-11-25
Time:	2:05:00 PM
System				ERICW-PC
User				ERICW-PC\adarc
Plate				Costar 96 Flat Bottom Black Polystyrene Cat. No.: 3991/3650/3916/3915/3925 [COS96fb.pdfx]
Plate-ID (Stacker)
Label: Label1
Mode				Luminescence
Attenuation				NONE
Integration Time				140	ms
Settle Time				0	ms
Start Time:	11/25/2025 2:05:04 PM
	Temperature: 25.8 °C
<>	1	2	3	4	5	6	7	8	9	10	11	12
A	17891	17096	11142	17934	12673	15378	12065	20706	14541	15149	15128	19331
B	25178	27214	23207	22719	21888	19209	18092	22404	24224	21766	23859	21258
C	78908	86511	77702	24031	24361	19345	21251	21652	28734	20778	19273	30700
D	111777	125542	134563	80888	77456	86692	70044	73991	89867	24282	29738	31460
E	123608	112895	117570	125935	134520	125564	118972	118231	104945	82665	70563	77095
F	168679	144960	150131	138678	131929	121021	129935	140353	131914	116285	138955	131019
G	147636	143735	142496	127004	129557	129513	156656	132030	146586	132060	141235	142452
H	130146	86894	77074	83388	86106	75038	101574	107149	96721	93934	130037	131972	100003
End Time:	11/25/2025 2:05:39 PM

## Sheet: V11P15
Application: Tecan i-control				Tecan i-control , 2.0.10.0
Device: infinite 200Pro				Serial number: 2104004344				Serial number of connected stacker:
Firmware: V_5.31_04/18_InfiniteRX (Mar 28 2018/16.41.26)				MAI, V_5.31_04/18_InfiniteRX (Mar 28 2018/16.41.26)
Date:	2025-11-25
Time:	2:03:57 PM
System				ERICW-PC
User				ERICW-PC\adarc
Plate				Costar 96 Flat Bottom Black Polystyrene Cat. No.: 3991/3650/3916/3915/3925 [COS96fb.pdfx]
Plate-ID (Stacker)
Label: Label1
Mode				Luminescence
Attenuation				NONE
Integration Time				140	ms
Settle Time				0	ms
Start Time:	11/25/2025 2:04:01 PM
	Temperature: 25.8 °C
<>	1	2	3	4	5	6	7	8	9	10	11	12
A	17559	17903	17474	11812	15533	13515	14503	12577	8750	11569	9422	17130
B	23763	24631	26057	23340	20876	22008	18447	16965	18111	17910	25699	24932
C	54368	77447	79917	20116	17660	20589	70236	46109	39728	23383	17624	27290
D	107473	121462	106436	47663	55102	49511	102507	100775	93063	32814	32685	39714
E	149223	117307	124238	109801	117009	106973	124100	124245	133840	99369	126914	116370
F	166541	143915	120801	131133	136381	110614	112929	125961	124478	112413	130609	163346
G	139965	139746	118941	110157	128521	109250	124682	154405	116791	117924	173118	134510
H	153164	119725	101108	104029	105319	112450	111426	130369	136308	121019	131737	159422	123840
End Time:	11/25/2025 2:04:36 PM

## Sheet: V11P14
Application: Tecan i-control				Tecan i-control , 2.0.10.0
Device: infinite 200Pro				Serial number: 2104004344				Serial number of connected stacker:
Firmware: V_5.31_04/18_InfiniteRX (Mar 28 2018/16.41.26)				MAI, V_5.31_04/18_InfiniteRX (Mar 28 2018/16.41.26)
Date:	2025-11-25
Time:	2:02:46 PM
System				ERICW-PC
User				ERICW-PC\adarc
Plate				Costar 96 Flat Bottom Black Polystyrene Cat. No.: 3991/3650/3916/3915/3925 [COS96fb.pdfx]
Plate-ID (Stacker)
Label: Label1
Mode				Luminescence
Attenuation				NONE
Integration Time				140	ms
Settle Time				0	ms
Start Time:	11/25/2025 2:02:51 PM
	Temperature: 25.8 °C
<>	1	2	3	4	5	6	7	8	9	10	11	12
A	68195	57435	46052	37825	37932	31981	7527	13801	14030	6076	7248	9923
B	134787	171237	126710	120009	122370	99268	18383	27090	25398	18233	13443	19171
C	177826	154682	156588	154135	143842	173374	37602	54354	82634	45808	40015	41797
D	147874	157384	154821	151434	155536	155522	65296	106624	96704	83147	86183	76190
E	156873	162520	155354	149909	162637	156749	126565	134794	149304	129794	118200	148961
F	168245	169196	172913	173257	157041	171274	140861	186159	200877	184143	175461	202853
G	174824	149698	156917	145818	139571	116747	133760	136396	151339	163931	145015	171237
H	174897	130333	136862	114061	123090	120575	121658	128718	177680	138282	145227	191264	141887
End Time:	11/25/2025 2:03:26 PM

## Sheet: V11P13
Application: Tecan i-control				Tecan i-control , 2.0.10.0
Device: infinite 200Pro				Serial number: 2104004344				Serial number of connected stacker:
Firmware: V_5.31_04/18_InfiniteRX (Mar 28 2018/16.41.26)				MAI, V_5.31_04/18_InfiniteRX (Mar 28 2018/16.41.26)
Date:	2025-11-25
Time:	2:01:36 PM
System				ERICW-PC
User				ERICW-PC\adarc
Plate				Costar 96 Flat Bottom Black Polystyrene Cat. No.: 3991/3650/3916/3915/3925 [COS96fb.pdfx]
Plate-ID (Stacker)
Label: Label1
Mode				Luminescence
Attenuation				NONE
Integration Time				140	ms
Settle Time				0	ms
Start Time:	11/25/2025 2:01:41 PM
	Temperature: 25.8 °C
<>	1	2	3	4	5	6	7	8	9	10	11	12
A	66087	47157	33034	14443	13756	24091	21575	29705	31836	10028	12367	17951
B	140655	157411	143847	34168	27525	33522	98809	128890	178673	23689	29877	26894
C	234792	251253	202917	94899	97962	129624	162167	188481	233552	76542	59132	97107
D	236225	216219	187396	204784	158492	208645	234733	236660	264333	172567	221213	192620
E	276078	266973	236358	196114	176447	223535	227981	252371	268939	228637	237015	199405
F	293557	249573	269087	245343	224795	211360	222407	264734	258435	194888	206718	237857
G	286980	248323	266647	268204	234179	249973	281628	271610	306760	238093	298680	274200
H	246556	215026	166436	179794	185768	200984	209418	195196	217669	190367	218583	224854	204221
End Time:	11/25/2025 2:02:16 PM

## Sheet: V11P12
Application: Tecan i-control				Tecan i-control , 2.0.10.0
Device: infinite 200Pro				Serial number: 2104004344				Serial number of connected stacker:
Firmware: V_5.31_04/18_InfiniteRX (Mar 28 2018/16.41.26)				MAI, V_5.31_04/18_InfiniteRX (Mar 28 2018/16.41.26)
Date:	2025-11-25
Time:	1:59:15 PM
System				ERICW-PC
User				ERICW-PC\adarc
Plate				Costar 96 Flat Bottom Black Polystyrene Cat. No.: 3991/3650/3916/3915/3925 [COS96fb.pdfx]
Plate-ID (Stacker)
Label: Label1
Mode				Luminescence
Attenuation				NONE
Integration Time				140	ms
Settle Time				0	ms
Start Time:	11/25/2025 1:59:20 PM
	Temperature: 25.8 °C
<>	1	2	3	4	5	6	7	8	9	10	11	12
A	23522	16395	17240	2676	1290	3298	12315	8745	9196	6386	2798	5514
B	108012	94006	75998	13732	10197	10841	16345	20520	19374	13961	13267	19553
C	146316	130335	116285	32823	35013	49132	45975	27020	35903	24160	16058	21537
D	146885	149642	160272	101343	89404	107736	85528	78749	84559	21938	19474	40887
E	141993	120650	97496	102488	103082	104046	109434	112467	115871	66971	53888	99908
F	133865	137316	131034	120643	119888	130903	126138	140973	133493	128713	125971	153130
G	150291	126007	123267	154020	126175	136063	128320	165534	156313	170340	160623	180539
H	133195	130772	117970	110072	122126	112822	113831	118202	132329	135765	136522	139326	125244
End Time:	11/25/2025 1:59:54 PM

## Sheet: V11P11
Application: Tecan i-control				Tecan i-control , 2.0.10.0
Device: infinite 200Pro				Serial number: 2104004344				Serial number of connected stacker:
Firmware: V_5.31_04/18_InfiniteRX (Mar 28 2018/16.41.26)				MAI, V_5.31_04/18_InfiniteRX (Mar 28 2018/16.41.26)
Date:	2025-11-25
Time:	1:58:03 PM
System				ERICW-PC
User				ERICW-PC\adarc
Plate				Costar 96 Flat Bottom Black Polystyrene Cat. No.: 3991/3650/3916/3915/3925 [COS96fb.pdfx]
Plate-ID (Stacker)
Label: Label1
Mode				Luminescence
Attenuation				NONE
Integration Time				140	ms
Settle Time				0	ms
Start Time:	11/25/2025 1:58:08 PM
	Temperature: 25.8 °C
<>	1	2	3	4	5	6	7	8	9	10	11	12
A	32156	23665	22576	9604	10476	8252	9890	7258	7573	4742	8109	7944
B	99292	97742	65890	19388	14670	12809	12523	13474	11943	15493	17934	18192
C	115479	107903	87234	57870	53600	41914	38674	45918	41756	21516	26339	23759
D	119524	92501	103292	86128	95946	89918	93550	98532	80310	61428	79558	77695
E	142955	110428	135175	108288	126095	110972	118137	117432	127687	101915	115247	122627
F	186799	134949	124648	121660	133806	119132	99567	115893	108919	110413	110594	143181
G	172081	128393	115617	140718	130051	140077	126996	145302	107751	119684	140266	149160
H	107678	92812	67534	92522	85434	101198	86186	113352	82759	97880	89939	118231	94627.1
End Time:	11/25/2025 1:58:42 PM

## Sheet: V11P10
Application: Tecan i-control				Tecan i-control , 2.0.10.0
Device: infinite 200Pro				Serial number: 2104004344				Serial number of connected stacker:
Firmware: V_5.31_04/18_InfiniteRX (Mar 28 2018/16.41.26)				MAI, V_5.31_04/18_InfiniteRX (Mar 28 2018/16.41.26)
Date:	2025-11-25
Time:	1:56:50 PM
System				ERICW-PC
User				ERICW-PC\adarc
Plate				Costar 96 Flat Bottom Black Polystyrene Cat. No.: 3991/3650/3916/3915/3925 [COS96fb.pdfx]
Plate-ID (Stacker)
Label: Label1
Mode				Luminescence
Attenuation				NONE
Integration Time				140	ms
Settle Time				0	ms
Start Time:	11/25/2025 1:56:55 PM
	Temperature: 25.8 °C
<>	1	2	3	4	5	6	7	8	9	10	11	12
A	16068	17758	21640	10958	16626	14099	14865	11981	13505	11087	11902	14915
B	69462	55784	68099	20465	17249	39998	19985	15194	22493	18144	16154	21876
C	155278	148236	117507	21024	19355	40020	32137	36501	34333	23618	27037	31764
D	223572	152796	163987	42369	45122	39474	75733	97593	83867	41680	46452	58945
E	186208	168206	148659	106194	104722	108276	116709	135702	129632	111903	131087	126701
F	182865	161020	169523	145954	115344	141332	133867	147893	141135	134551	134107	155162
G	175722	158214	173577	157476	152213	189604	133896	157287	162715	154585	147288	192253
H	189332	192877	138520	101649	124774	115736	143635	154344	141442	169450	136313	205130	151100
End Time:	11/25/2025 1:57:30 PM

[truncated: 200 more sheets: V11P9, V11P8, V11P7, V11P6, V11P5, V11P4, V11P3, V11P2, V11P1, V10P19, V10P18, V10P17, V10P16, V10P15, V10P14, V10P13, V10P12, V10P11, V10P10, V10P9 …]
